# Supplementary material for: Handling heatwaves: balancing thermoregulation, foraging and bumblebee colony success
Source: Conserv Physiol. 2024 Feb 8;12(1):coae006. doi: 10.1093/conphys/coae006 (PMC10853005; doi:10.1093/conphys/coae006)
Supplement: Web_Material_coae006 [file web_material_coae006.zip]

Archive with 1 entries (1 files):
- Data compiled.xlsx
