# Supplementary material for: Handling heatwaves: balancing thermoregulation, foraging and bumblebee colony success
Source: Conserv Physiol. 2024 Feb 8;12(1):coae006. doi: 10.1093/conphys/coae006 (PMC10853005; doi:10.1093/conphys/coae006)
Supplement: Web_Material_coae006 [file web_material_coae006.zip › Data compiled.xlsx]

## Sheet: Experimental Averages
Temp	Colony	%Abandon	%Mortality	%Growth	Larvae	WhitePupae	BlackPupae	Unknown	TotalOffspring	DailyAvgFan	%Foragers	NestTemp	IRMaxTemp
25	a	19.6629	8.42697	67.4157	149	36	35		220	4.2666	44.83	33.1885	43.6848
25	b	20.4819	7.22892	48.1928	59	14	8		81	2.2666		32.4488	41.5776
25	c	14.2857	5.49451	51.6484	118	27	26		171	3.4	86.36	32.4912	41.1235
25	d	49.6124	0.775194	66.6667	115	49	7		171	3.5333		32.8086	41.3541
25	e	14.5455	4.24242	73.9394	121	51	6		178	7.64286	79.07	31.8	40.902
30	f	30.5085	14.6893	58.1921	66	24	20	4	114	6.6	77.027	32.8507	43.2733
30	g	47.3684	2.63158	43.4211	160	41	12		213	7.2	95.3488	33.416	40.6467
30	h	18.2927	8.53659	73.7805	106	38	26		170	11.7333	90.6977	33.6006	40.9952
30	i	52.4138	10.3448	70.3448	169	30	17		216	6.4	53.4884	33.1584	41.481
30	j	71.6667	13.3333	64.1667	45	7	11		63	4	81.3953	33.0745	41.0705
35	k	62.5	24.2647	50.7353	18	15		6	39	21.5	44.7761	35.3271	43.525
35	l	67.7419	23.6559	64.5161	20	11	15		46	9.2666	60.6061	35.1819	40.7048
35	m	84.8485	5.45455	73.3333	11	2			13	11	43.1818	34.7293	40.9495
35	n	61.2903	7.09677	72.2581	11	8	29		48	20.666	88.3721	35.8804	41.259
35	o	81.8182	14.6853	69.9301	22	23	5		50	8.8	53.4884	35.7206	41.0895

## Sheet: Daily Averages
Temp	Colony	Day	DailyAvgTemp			Temp	Colony	Day	AvgFanners
25	a	1	33.1797			25	a	1	0
25	a	2	33.8729			25	a	2	1
25	a	3	33.9127			25	a	3	1
25	a	4	33.4422			25	a	4	3
25	a	5	32.9405			25	a	5	4
25	a	6	32.7532			25	a	6	3
25	a	7	32.9726			25	a	7	2
25	a	8	33.0687			25	a	8	4
25	a	9	33.2585			25	a	9	2
25	a	10	33.1658			25	a	10	5
25	a	11	33.21			25	a	11	2
25	a	12	32.9456			25	a	12	10
25	a	13	33.028			25	a	13	6
25	a	14	32.8875			25	a	14	8
25	b	1	32.0948			25	a	15	13
25	b	2	32.4078			25	b	1	2
25	b	3	32.4357			25	b	2	3
25	b	4	32.4183			25	b	3	1
25	b	5	32.6012			25	b	4	2
25	b	6	32.3661			25	b	5	4
25	b	7	32.4701			25	b	6	7
25	b	8	32.4962			25	b	7	0
25	b	9	32.5768			25	b	8	0
25	b	10	32.6044			25	b	9	2
25	b	11	32.6503			25	b	10	2
25	b	12	32.4588			25	b	11	2
25	b	13	32.4563			25	b	12	2
25	b	14	32.2476			25	b	13	2
25	c	1	32.7466			25	b	14	3
25	c	2	32.8304			25	b	15	2
25	c	3	32.7852			25	c	1	0
25	c	4	32.3838			25	c	2	3
25	c	5	32.5044			25	c	3	6
25	c	6	32.1014			25	c	4	0
25	c	7	32.6509			25	c	5	5
25	c	8	31.8925			25	c	6	0
25	c	9	32.6769			25	c	7	0
25	c	10	32.0606			25	c	8	2
25	c	11	32.7047			25	c	9	1
25	c	12	32.2729			25	c	10	1
25	c	13	33.146			25	c	11	4
25	c	14	32.1187			25	c	12	15
25	d	1	31.8206			25	c	13	7
25	d	2	31.9826			25	c	14	2
25	d	3	32.4516			25	c	15	5
25	d	4	32.8832			25	d	1	6
25	d	5	32.722			25	d	2	2
25	d	6	33.3918			25	d	3	4
25	d	7	33.0843			25	d	4	2
25	d	8	33.3911			25	d	5	0
25	d	9	33.236			25	d	6	0
25	d	10	33.3002			25	d	7	0
25	d	11	32.7627			25	d	8	1
25	d	12	33.0505			25	d	9	0
25	d	13	32.4655			25	d	10	3
25	d	14	32.7816			25	d	11	1
25	e	1	31.6851			25	d	12	9
25	e	2	32.168			25	d	13	10
25	e	3	32.0034			25	d	14	9
25	e	4	31.2467			25	d	15	6
25	e	5	32.5781			25	e	1	6
25	e	6	31.5691			25	e	2	4
25	e	7	32.6145			25	e	3	4
25	e	8	31.446			25	e	4
25	e	9	32.4602			25	e	5	7
25	e	10	31.2256			25	e	6	4
25	e	11	32.142			25	e	7	11
25	e	12	31.2436			25	e	8	3
25	e	13	32.0553			25	e	9	8
25	e	14	30.7598			25	e	10	11
30	f	1	32.5024			25	e	11	13
30	f	2	32.3303			25	e	12	11
30	f	3	32.8771			25	e	13	17
30	f	4	32.936			25	e	14	2
30	f	5	32.9958			25	e	15	6
30	f	6	32.8442			30	f	1	3
30	f	7	32.7394			30	f	2	3
30	f	8	32.7108			30	f	3	12
30	f	9	32.8719			30	f	4	5
30	f	10	32.9135			30	f	5	4
30	f	11	32.9889			30	f	6	12
30	f	12	33.0946			30	f	7	10
30	f	13	33.073			30	f	8	12
30	f	14	33.0345			30	f	9	8
30	g	1	32.7198			30	f	10	10
30	g	2	33.321			30	f	11	6
30	g	3	33.4146			30	f	12	3
30	g	4	33.6892			30	f	13	2
30	g	5	33.5106			30	f	14	4
30	g	6	33.6459			30	f	15	5
30	g	7	33.7896			30	g	1	0
30	g	8	34.291			30	g	2	0
30	g	9	33.2672			30	g	3	8
30	g	10	33.5835			30	g	4	9
30	g	11	33.2325			30	g	5	13
30	g	12	33.1674			30	g	6	12
30	g	13	33.0098			30	g	7	5
30	g	14	33.1834			30	g	8	6
30	h	1	30.8422			30	g	9	4
30	h	2	31.7449			30	g	10	6
30	h	3	32.1772			30	g	11	10
30	h	4	32.3677			30	g	12	8
30	h	5	32.1442			30	g	13	8
30	h	6	32.3174			30	g	14	7
30	h	7	32.5037			30	g	15	12
30	h	8	32.5712			30	h	1	3
30	h	9	32.0186			30	h	2	7
30	h	10	32.4759			30	h	3	11
30	h	11	32.0238			30	h	4	15
30	h	12	32.5392			30	h	5	11
30	h	13	32.0498			30	h	6	16
30	h	14	32.6483			30	h	7	15
30	i	1	33.2433			30	h	8	7
30	i	2	33.568			30	h	9	9
30	i	3	32.963			30	h	10	3
30	i	4	33.2196			30	h	11	12
30	i	5	32.943			30	h	12	10
30	i	6	33.2889			30	h	13	11
30	i	7	32.9699			30	h	14	24
30	i	8	33.3115			30	h	15	22
30	i	9	32.7203			30	i	1	3
30	i	10	33.249			30	i	2	0
30	i	11	32.3214			30	i	3	3
30	i	12	33.1814			30	i	4	6
30	i	13	33.3713			30	i	5	8
30	i	14	33.8688			30	i	6	9
30	j	1	32.7665			30	i	7	8
30	j	2	33.1277			30	i	8	12
30	j	3	32.4352			30	i	9	7
30	j	4	32.7003			30	i	10	12
30	j	5	32.7723			30	i	11	3
30	j	6	33.0062			30	i	12	8
30	j	7	33.2021			30	i	13	5
30	j	8	33.1414			30	i	14	10
30	j	9	33.0764			30	i	15	2
30	j	10	33.1163			30	j	1	3
30	j	11	33.2384			30	j	2	10
30	j	12	33.5408			30	j	3	5
30	j	13	33.5494			30	j	4	9
30	j	14	33.372			30	j	5	7
35	k	1	34.9321			30	j	6	5
35	k	2	35.4872			30	j	7	8
35	k	3	35.392			30	j	8	4
35	k	4	35.4205			30	j	9	1
35	k	5	35.3876			30	j	10	4
35	k	6	35.251			30	j	11	2
35	k	7	35.2103			30	j	12	1
35	k	8	35.1808			30	j	13	0
35	k	9	35.3409			30	j	14	1
35	k	10	35.3781			30	j	15	0
35	k	11	35.3997			35	k	1	24
35	k	12	35.3175			35	k	2	39
35	k	13	35.5304			35	k	3	18
35	k	14	35.3522			35	k	4	9
35	l	1	34.9272			35	k	5	10
35	l	2	35.1049			35	k	6	17
35	l	3	35.1136			35	k	7	15
35	l	4	35.1396			35	k	8	13
35	l	5	35.2756			35	k	9	19
35	l	6	35.3787			35	k	10	24
35	l	7	35.3284			35	k	11	25
35	l	8	35.3354			35	k	12	36
35	l	9	35.3449			35	k	13	25
35	l	10	35.0963			35	k	14	21
35	l	11	35.2877			35	k	15	15
35	l	12	35.1482			35	l	1	3
35	l	13	35.02			35	l	2	12
35	l	14	35.0465			35	l	3	8
35	m	1	35.4664			35	l	4	10
35	m	2	35.1909			35	l	5	10
35	m	3	34.871			35	l	6	7
35	m	4	34.8347			35	l	7	5
35	m	5	34.7454			35	l	8	8
35	m	6	34.5921			35	l	9	14
35	m	7	34.5583			35	l	10	9
35	m	8	34.5297			35	l	11	8
35	m	9	34.6657			35	l	12	15
35	m	10	34.6008			35	l	13	13
35	m	11	34.5583			35	l	14	9
35	m	12	34.5513			35	l	15	8
35	m	13	34.5418			35	m	1	32
35	m	14	34.5006			35	m	2	27
35	n	1	35.754			35	m	3	14
35	n	2	36.0778			35	m	4	16
35	n	3	36.0293			35	m	5	8
35	n	4	36.0449			35	m	6	8
35	n	5	35.8769			35	m	7	10
35	n	6	35.9228			35	m	8
35	n	7	35.8803			35	m	9	12
35	n	8	35.9843			35	m	10	2
35	n	9	35.8942			35	m	11	7
35	n	10	36.0328			35	m	12	7
35	n	11	35.7954			35	m	13	5
35	n	12	35.7348			35	m	14	2
35	n	13	35.6481			35	m	15	4
35	n	14	35.6501			35	n	1	21
35	o	1	36.0208			35	n	2	21
35	o	2	36.012			35	n	3	16
35	o	3	35.9695			35	n	4	16
35	o	4	35.7478			35	n	5	17
35	o	5	35.5684			35	n	6	26
35	o	6	35.4991			35	n	7	31
35	o	7	35.5554			35	n	8	34
35	o	8	35.5485			35	n	9	25
35	o	9	35.6152			35	n	10	18
35	o	10	35.6533			35	n	11	20
35	o	11	35.6577			35	n	12	20
35	o	12	35.6897			35	n	13	13
35	o	13	35.7547			35	n	14	19
35	o	14	35.7961			35	n	15	13
						35	o	1	6
						35	o	2	12
						35	o	3	14
						35	o	4	19
						35	o	5	9
						35	o	6	11
						35	o	7	10
						35	o	8	7
						35	o	9	4
						35	o	10	7
						35	o	11	7
						35	o	12	8
						35	o	13	4
						35	o	14	5
						35	o	15	9
